# Supplementary material for: Liposomal Formulation of an Organogold Complex Enhancing Its Activity as Antimelanoma Agent—In Vitro and In Vivo Studies
Source: Pharmaceutics. 2024 Dec 6;16(12):1566. doi: 10.3390/pharmaceutics16121566 (PMC11678262; doi:10.3390/pharmaceutics16121566)
Supplement: Supplementary file 1 [file pharmaceutics-16-01566-s001.zip]

Archive with 1 entries (1 files):
- pharmaceutics-3302723-supplementary.pdf
